# Supplementary material for: Long-Term High-Fat Diet Limits the Protective Effect of Spontaneous Physical Activity on Mammary Carcinogenesis
Source: Int J Mol Sci. 2024 Jun 5;25(11):6221. doi: 10.3390/ijms25116221 (PMC11172547; doi:10.3390/ijms25116221)
Supplement: Supplementary file 1 [file ijms-25-06221-s001.zip]

Archive with 1 entries (1 files):
- ijms-2991835-supplementary.pdf
